# Supplementary material for: Metagenomic Characterization of Multiple Genetically Modified Bacillus Contaminations in Commercial Microbial Fermentation Products
Source: Life (Basel). 2022 Nov 25;12(12):1971. doi: 10.3390/life12121971 (PMC9781105; doi:10.3390/life12121971)
Supplement: Supplementary file 1 [file life-12-01971-s001.zip]

Archive with 1 entries (1 files):
- life-2029052-supplementary.pdf
